# Supplementary material for: Platform-Dependent Differences in Beam Characteristics and Low-Dose Exposure: A Comparative Study of Elekta™ Synergy and Varian TrueBeam™ Linear Accelerators Using SunSCAN™ 3D Phantom and Octavius® 4D QA
Source: J Clin Med. 2026 Feb 20;15(4):1619. doi: 10.3390/jcm15041619 (PMC12942439; doi:10.3390/jcm15041619)
Supplement: Supplementary file 1 [file jcm-15-01619-s001.zip]

Archive with 1 entries (1 files):
- jcm-4089655-supplementary.pdf
